# Supplementary material for: Thermoresponsive Cationic Polymers: PFAS Binding Performance under Variable pH, Temperature and Comonomer Composition
Source: Gels. 2022 Oct 18;8(10):668. doi: 10.3390/gels8100668 (PMC9602350; doi:10.3390/gels8100668)
Supplement: Supplementary file 1 [file gels-08-00668-s001.zip]

Archive with 1 entries (1 files):
- gels-1953575-supplementary.pdf
